# Supplementary material for: Probabilistic record linkage
Source: Int J Epidemiol. 2015 Dec 20;45(3):954–64. doi: 10.1093/ije/dyv322 (PMC5005943; doi:10.1093/ije/dyv322)
Supplement: Supplementary Data [file dyv322_supplementary_data.zip]

Archive with 1 entries (1 files):
- ije-2015-07-0968-File002.txt
