# Supplementary material for: Probabilistic record linkage
Source: Int J Epidemiol. 2015 Dec 20;45(3):954–64. doi: 10.1093/ije/dyv322 (PMC5005943; doi:10.1093/ije/dyv322)
Supplement: Supplementary Data [file dyv322_supplementary_data.zip › ije-2015-07-0968-File002.txt]

********************************************************************************
* Title :		Record Linkage 101
* Journal Name: International Journal of Epidemiology
* Volume:
* Issue:
* Page:
* 
* Address for Correspondence 
*
* Adrian Sayers 
*
* MRC & NJR Research Fellow                 
* Musculoskeletal Research Unit              
* University of Bristol                      
* Learning & Research                        
* Southmead Hospital                         
* Westbury on Trym                           
* Bristol                                    
* BS10 5NB                                  
*
* adrian.sayers@bristol.ac.uk
*
*
********************************************************************************
version 13.1
********************************************************************************
* 0. Install sting comparison programs
********************************************************************************
* ssc install strdist
* ssc install jarowinkler
* ssc install nysiis
* ssc install levenshtein

********************************************************************************
* 1. Build the master data
********************************************************************************

quietly {
	clear
		set obs 4
			gen id = _n
				tempfile master

gen firstname =""
	gen lastname =""
		gen sex = ""

local i = 1
	foreach group in ///
		"Adrian Sayers m" 		/// match
		"ASH Blom m" 			/// capitalisation
		"Yoav BenShlomo m"  	/// punctuation spacing
		"Fiona Steel f" 		{
			tokenize `group'
				replace firstname ="`1'" in `i'
					replace lastname ="`2'" in `i'
						replace sex = "`3'" in `i'
							local i = `i'+1
								}
save `master' , replace
		}
* Figure 1 Master File
noisily list firstname lastname sex , sep(0) abbreviate(10) 

********************************************************************************
* 2. Build the file of interest data
********************************************************************************

quietly {
	clear
		set obs 4
			gen id = -_n
				tempfile foi

gen firstname =""
	gen lastname =""
		gen edu = ""

local i = 1
	foreach group in 				///
			"Fiona Steele phd" 		/// 
			"Yoav Ben-Shlomo phd"  	///
			"Ashley Blom phd" 		///
			"Adrian Sayers msc" 	{
				tokenize `group'
					replace firstname ="`1'" in `i'
						replace lastname ="`2'" in `i'
							replace edu = "`3'" in `i'
								local i = `i'+1
									}
save `foi' , replace 
		}
* Figure 1 File of Interest
noisily list firstname lastname edu , sep(0) abbreviate(10) 

********************************************************************************
* 3. Conduct deterministic Linkage
********************************************************************************
	use `master', clear
		merge 1:1 firstname lastname using `foi', gen(match_status)
			gsort  -match_status firstname lastname

* Label the matches			
label define match_status 1 "master only (1)" 2 "FOI only (2)" 3 "matched (3)"
label values match_status match_status

*Figure 2: Results of merging two files using first and last name
	noisily list firstname lastname sex edu match_status , sep(0) abbreviate(10) 

********************************************************************************
* 4. Conduct Probabilistic Linkage
********************************************************************************
*4a Prepare files by adding suffixes to linkage keys.
* nb block is set to 1 to create all comparisons.
	local i = 1
		foreach file in master foi {
				use  ``file'', clear
					rename firstname fname_`i'
					rename lastname lname_`i'
						gen block =1
							local i = `i' + 1
								save  ``file'', replace
									}
*4b Issue linkage command
	use `master', clear
		joinby block using `foi', 

********************************************************************************
* 5. Calculate exact agreement patterns
********************************************************************************

	foreach var in fname lname {
		gen `var'_ag = cond(`var'_1 ==`var'_2,1,0)
			}
			
// Display the Agreement pattern nicely
	qui gen ag_pat = `"["' + string(fname_ag) +`","' + string(lname_ag) + `"]"'	

* Figure 3: Results of joining two files and calculating simple agreement patterns. 	
	noisily list  fname_1 fname_2 lname_1 lname_2  sex edu ag_pat , sep(0) abbreviate(10) 
	
********************************************************************************
* 6. Calculate complex agreement patterns
********************************************************************************
*6a Determine the edit distance
	strdist fname_1	 fname_2 , gen(fname_editdis)
	strdist lname_1	 lname_2 , gen(lname_editdis)	

*6b Find the maximum length of the two strings being compared
	gen fname_maxlen = max(length(fname_1), length(fname_2))
	gen lname_maxlen = max(length(lname_1), length(lname_2))

*6c Express the edit distance as 1 - proportion of the longest string
	gen fname_comp_ag =	1- (fname_editdis /fname_maxlen)
	gen lname_comp_ag =	1- (lname_editdis /lname_maxlen)

// Display the Agreement pattern nicely
	qui gen comp_ag_patt	= `"["' + string(round(fname_comp_ag,0.01)) +`","' + string(round(lname_comp_ag,0.01)) + `"]"'	

* Figure 4: Results of joining two files and calculating complex agreement patterns.
	noisily list  fname_1  lname_1 fname_2 lname_2  comp_ag_patt , sep(0) abbreviate(15) 


********************************************************************************
* 7. Calculating simple agreement weights
********************************************************************************	
* 7a. Defiing M and U probabilities

*m-prob firstname lastname
	local m_fn =0.95
	local m_ln =0.95
*u-prob firstname lastname
	local u_fn =0.25
	local u_ln =0.25	

* 7b. Define likelihood ratios based on simple agreement
	gen g1lr= cond(fname_ag==1,`m_fn', 1-`m_fn') / cond(fname_ag==1,`u_fn', 1-`u_fn') 
	gen g2lr= cond(lname_ag==1,`m_ln', 1-`m_ln') / cond(lname_ag==1,`u_ln', 1-`u_ln') 

* 7c. Use Conditional independednce to calculate match weight (Rounded to 2DP for display purposes)
	gen R_g =log(g1lr)*log(2) + log(g2lr)*log(2)						// note change of base.
		format R_g %9.2f
* Figure 6: Calculating of simple agreement weights,? log?_2?(R(g_j )), using the Fellegi & Sunter record linkage framework.
	noisily list  fname_1 fname_2 lname_1 lname_2  ag_pat R_g , sep(0) abbreviate(10) 

********************************************************************************
* 8. Calculating complex agreement weights
********************************************************************************	
* 8a. Defiing M and U probabilities
* m-prob firstname lastname
	local m_fn =0.95
	local m_ln =0.95
* u-prob firstname lastname
	local u_fn =0.25
	local u_ln =0.25	
	
* 8b. Define likelihood ratios based on complex agreement
*                 		LR if agree         Dif in LR between agreee and disagree       Scaling Factor
	gen g1lr_prime = (`m_fn' /`u_fn') - ((`m_fn' /`u_fn')-((1-`m_fn') /(1-`u_fn')))*(1-fname_comp_ag)
	gen g2lr_prime = (`m_ln' /`u_ln') - ((`m_ln' /`u_ln')-((1-`m_ln') /(1-`u_ln')))*(1-lname_comp_ag)

* 8c. Use Conditional independednce to calculate match weight (Rounded to 2DP for display purposes)
	gen R_g_prime = log(g1lr_prime)*log(2) + log(g2lr_prime)*log(2) 	// note change of base.
		format R_g_prime %9.2f
		
* Figure 7: Calculating of complex agreement weights,? log?_2?(R(g_j')), using the Fellegi & Sunter record linkage framework.
	noisily list  fname_1 fname_2 lname_1 lname_2  comp_ag_patt  R_g_prime , sep(0) abbreviate(13) 
	
********************************************************************************
* 9. Complex complex agreement proabilities
********************************************************************************	
*9a Calculate Prior odds of a match
	local n_exp_match 	= 4 				// Expected Number of matches between master file and foi
	local n_master 		= 4					// Number of records in master file
	local n_foi 		= 4 				// Number of records in foi

	local m_prior = (`n_exp_match'/`n_master')*(1/`n_foi')
	local u_prior = 1-`m_prior'	

	local odds_prior = `m_prior'/`u_prior'

*9b Calculate posterior odds of a match	 
	gen odds_posterior = (exp(R_g_prime/log(2))*`odds_prior')

*9c Convert posterior odds into probabilities (Rounded to 2DP for display purposes)
	gen P_comp =	odds_posterior / (1 + odds_posterior)
		format P_comp %9.2f 
		
* Figure 8 Probabilities of links based complex agreement weights, log_base2(R(g_j')), calculated using Bayes theorem.
	noisily list  fname_1 fname_2 lname_1 lname_2  comp_ag_patt  P_comp   , sep(0) abbreviate(13) 
